# Supplementary material for: Minor depression in older, long-term unemployed people seeking vocational support
Source: BMC Psychiatry. 2017 Jul 5;17:243. doi: 10.1186/s12888-017-1404-1 (PMC5498893; doi:10.1186/s12888-017-1404-1)
Supplement: Additional file 1: — Dataset of the study. Table with all variables, their labels and their values. (XLS 439 kb) [file 12888_2017_1404_MOESM1_ESM.xls]

## Sheet: Tabelle1
53	1	55	1	1	3	2	999	99	2	999	2	2	3	2	2011-01-01	2011	1	0	0	wg Händen und Rücken	1	99	999	3	99	99	99	99	99	3046	999	999	999	999	11	2011-06-23	11	3	4	3	1	3	1	2	0	2	0	1	1
205	1	53	0	0	3	1	0	2	1	0	2	2	1	1	1991-01-01	1991	21	4	1	999	1	1	2	2	3	3	2	2	2	2093	0	2	3	1	6	2011-07-14	18	5	4	5	4	4	0	1	0	2	1	0	1
24	1	50	0	0	3	2	0	1	1	0	2	2	1	2	1902-09-25	99	99	99	1	999	0	1	0	0	2	3	2	2	2	3007	0	99	99	3	7	2011-07-11	19	3	3	4	5	3	1	2	0	2	1	2	1
75	1	50	0	0	4	4	0	0	2	0	0	1	0	0	2001-01-01	2001	11	2	1	999	99	0	1	99	2	99	2	2	2	2003	0	2	4	4	5	2011-07-10	20	4	4	4	4	4	1	2	99	2	1	1	1
59	1	54	0	0	3	3	1	1	2	1	3	3	3	2	1995-01-11	1995	17	3	1	999	1	0	0	2	2	3	2	2	2	3035	0	3	5	3	4	2011-07-18	25	4	5	4	4	4	0	1	1	1	2	2	1
184	1	51	0	0	3	2	0	2	1	0	2	2	1	2	2002-01-04	2002	10	2	4	Depression	1	4	1	0	1	0	2	2	2	3032	1	0	3	3	4	2011-07-25	26	4	4	4	5	4	0	2	0	2	0	1	2
41	0	52	0	0	0	0	999	2	1	999	2	2	1	0	2009-01-07	2009	3	0	1	999	1	0	2	2	3	3	2	2	2	3025	1	3	2	0	16	2011-07-25	30	1	1	2	3	2	0	1	3	0	0	0	0
56	1	53	0	0	1	3	999	0	2	1	2	2	1	1	1902-09-25	99	99	99	1	999	1	0	2	2	3	3	2	2	2	3049	1	3	2	0	15	2011-08-16	40	4	1	2	1	2	1	1	0	0	0	0	0
170	1	52	0	0	3	1	0	2	1	0	2	2	1	2	2005-01-01	2005	7	1	2	999	1	1	0	0	99	99	99	99	99	2081	0	1	3	3	5	2011-08-08	42	4	4	4	4	4	0	2	0	2	0	2	2
47	1	60	0	0	1	3	999	0	3	0	2	2	1	2	2011-01-06	2011	1	0	3	Abklärg. veget. NS	1	0	0	0	2	0	2	2	2	3041	1	2	4	3	2	2011-08-08	44	4	5	5	5	4	1	2	0	2	0	2	2
101	1	57	0	0	3	2	0	1	2	0	1	1	1	0	2004-01-01	2004	8	1	3	Schlaganfall 2007	0	0	2	2	3	3	2	2	2	2023	0	2	4	3	7	2011-08-23	45	4	3	4	5	2	2	2	3	2	3	2	2
64	1	51	0	0	99	0	0	2	1	0	2	2	1	0	2005-01-01	2005	7	1	1	999	1	0	0	2	0	3	0	0	2	2006	0	2	4	3	1	2011-09-12	47	5	5	5	5	4	1	2	2	2	3	1	2
34	1	50	0	0	3	3	999	2	1	0	2	2	1	1	2005-01-06	2005	7	1	1	999	1	0	0	2	0	3	2	2	2	3018	0	3	3	1	9	2011-08-09	55	4	4	3	3	2	1	0	0	2	0	2	0
45	1	59	0	0	3	2	999	2	2	999	2	2	1	2	2001-01-01	2001	11	2	1	999	1	0	2	2	3	3	2	2	2	3029	1	2	2	1	10	2011-08-26	57	1	4	4	3	3	0	1	0	1	0	0	0
25	0	54	0	0	3	3	0	2	1	0	2	2	1	0	2009-01-04	2009	2	0	1	999	1	0	0	2	1	3	2	0	99	3009	0	1	3	1	11	2011-09-16	61	3	4	3	2	2	0	2	0	0	0	0	0
84	1	55	0	0	1	1	0	0	1	0	3	3	3	5	2006-01-01	2006	6	1	1	999	0	0	2	2	3	3	2	2	2	2016	0	3	2	0	24	2011-08-29	62	1	0	0	0	0	0	1	0	0	0	1	0
58	0	51	0	0	0	999	999	2	1	0	2	2	1	1	2008-01-11	2008	4	0	3	Depression	1	0	1	0	2	0	2	2	2	3034	1	1	99	1	11	2011-09-07	64	3	4	3	2	2	0	1	0	0	3	0	1
92	0	51	0	0	0	0	999	1	1	0	2	2	1	3	2001-01-01	2001	11	2	2	Raucher Fuß (OP)	1	1	2	2	3	3	1	2	2	2035	0	2	3	1	6	2011-09-28	70	4	4	3	4	4	0	0	0	0	0	0	0
100	1	52	0	0	0	4	0	2	2	999	0	1	1	0	1989-01-01	1989	23	4	1	999	1	0	2	2	3	3	1	0	1	2022	0	1	4	3	6	2011-08-11	71	4	1	5	5	4	0	2	0	1	0	0	0
62	1	55	0	0	3	2	0	2	2	0	1	1	1	0	1999-01-01	1999	13	2	3	Angsterkrankung	1	0	2	0	3	99	2	2	2	2004	0	2	2	0	9	05-Oct-2011	74	3	4	4	3	2	0	2	0	2	0	1	0
81	1	55	0	0	5	2	1	2	1	1	2	2	1	3	2009-01-01	2009	2	0	1	999	1	0	2	2	3	3	2	2	2	2013	0	1	4	2	0	10-Oct-2011	75	5	5	5	5	5	2	2	3	2	3	1	1
73	1	57	0	0	3	2	0	2	1	0	2	2	1	3	2002-01-01	2002	10	1	4	Wirbelsäule, somatoforme Schmerzstörung	0	0	0	99	0	99	2	2	2	2001	0	2	4	3	5	12-Oct-2011	76	4	4	4	4	4	1	2	0	2	0	2	2
93	0	52	0	0	0	999	999	1	1	999	1	1	1	0	1992-01-01	1992	20	4	1	999	0	0	0	0	0	0	2	2	2	2036	0	1	3	1	9	19-Oct-2011	77	2	3	4	3	4	0	1	3	1	0	1	1
72	0	58	1	1	3	4	999	2	1	999	2	2	1	0	1902-09-25	99	99	99	1	999	1	0	2	2	3	3	2	2	2	2024	0	1	3	1	5	2011-11-22	79	4	3	4	5	4	2	2	3	2	3	1	1
66	1	56	0	0	0	0	999	2	1	999	2	2	2	2	1993-01-01	1993	19	3	1	999	1	0	2	2	3	3	2	2	2	2008	0	1	3	2	4	2012-02-14	80	5	4	4	4	4	1	0	0	0	0	0	1
94	1	53	0	0	5	4	999	2	1	0	1	1	0	0	1992-01-01	1992	20	4	1	999	1	0	2	2	3	3	2	2	2	2037	0	1	3	1	14	06-Oct-2011	81	1	4	4	1	1	99	0	3	0	0	0	3
26	0	50	0	0	3	2	1	2	1	0	0	1	1	0	1990-01-03	1990	22	4	4	999	0	0	2	0	3	2	1	2	2	3010	1	2	3	0	7	27-Oct-2011	82	4	4	4	3	3	1	3	3	2	0	2	1
46	1	52	0	0	1	2	999	0	3	999	1	1	1	99	1902-09-25	99	99	99	4	durch Behinderung des Sohnes	1	0	2	2	3	3	2	2	2	3030	1	1	1	0	24	26-Oct-2011	83	0	1	0	0	0	0	1	0	1	0	0	0
85	1	57	0	0	3	2	999	2	1	999	2	2	1	1	1999-01-01	1999	13	2	1	999	1	0	1	0	2	0	2	2	2	2028	0	2	3	2	10	2011-11-30	84	3	2	5	1	4	0	2	0	2	0	1	0
137	1	53	99	0	0	2	0	2	1	999	1	1	1	1	1991-01-01	1991	21	4	1	999	1	0	2	2	3	3	2	2	2	2047	0	2	3	1	11	2011-11-22	85	2	3	4	2	3	1	1	0	1	0	1	1
32	1	53	0	0	3	3	0	2	1	999	2	2	1	2	2011-01-08	2011	1	0	1	999	1	0	2	2	3	3	2	0	1	3016	1	2	2	0	7	2011-11-30	86	3	4	4	4	3	0	0	0	0	0	0	0
124	1	54	0	0	3	999	999	1	2	0	2	2	1	2	2001-01-06	2001	11	2	1	999	1	0	0	0	1	0	2	2	2	3067	1	1	3	0	10	2011-08-04	88	2	4	4	4	1	0	2	0	0	0	0	0
37	0	51	0	0	1	3	1	2	2	1	1	1	1	0	2010-01-02	2010	2	0	3	auf Glatteis ausgerutscht	0	0	2	2	3	3	2	2	2	3021	1	0	2	0	3	20-Dec-2011	90	4	4	4	5	5	0	0	3	0	3	1	0
48	0	55	0	0	3	2	999	2	1	999	1	1	1	1	2002-01-01	2002	10	2	4	Unfall	0	0	2	2	3	3	2	2	2	3051	1	2	2	2	14	2012-01-18	92	2	2	3	2	2	0	1	3	2	0	0	0
54	0	55	0	0	3	2	999	2	1	0	2	2	1	2	2008-01-12	2008	4	0	2	Depression	1	0	1	0	1	0	1	2	2	3047	1	2	2	0	9	2011-09-20	93	3	3	4	3	3	0	1	0	1	0	1	0
50	1	56	0	0	0	999	999	2	1	999	1	1	1	1	1991-01-01	1991	21	4	2	Handgelenksbruch, Unterleibs-OP	1	0	2	2	3	3	2	2	2	3043	1	1	2	2	9	23-Dec-2011	94	2	2	4	5	3	0	2	0	2	0	1	1
130	1	51	99	0	4	9	999	0	3	999	1	1	0	0	1998-01-01	1998	14	2	1	999	0	3	1	0	1	0	2	2	2	2040	0	2	4	3	0	2012-02-13	95	5	5	5	5	5	0	0	0	1	0	0	0
96	0	54	0	0	2	7	999	2	1	0	2	2	1	1	2000-01-01	2000	12	2	1	999	1	0	2	2	3	3	2	2	2	2018	0	1	3	1	1	2011-11-21	96	5	5	5	5	4	99	1	3	2	0	0	0
131	0	53	0	0	4	1	0	2	1	0	2	2	1	1	2006-01-01	2006	5	1	3	Zusammenbruch nach Kündigung	0	0	0	2	2	3	2	2	2	2041	0	0	3	1	0	2011-11-14	97	5	5	5	5	5	1	1	0	0	3	0	0
65	0	53	0	0	5	2	0	2	1	0	1	1	1	0	1990-01-01	1990	22	4	1	999	1	0	1	0	2	0	1	2	2	2007	0	2	3	1	20	2012-01-24	98	1	1	1	1	1	0	1	0	1	0	1	0
39	0	52	0	0	0	999	999	2	1	999	2	2	1	0	2010-01-10	2010	2	0	4	Depression	1	1	0	0	1	0	1	2	2	3023	1	2	3	2	6	2011-09-22	101	4	5	4	5	1	1	0	0	1	0	0	0
68	0	54	0	0	3	2	999	1	2	0	3	3	3	2	2003-01-01	2003	9	1	1	999	1	0	2	2	3	3	2	2	2	2010	0	1	2	1	14	10-Oct-2011	102	4	3	1	2	1	0	1	0	1	0	0	0
116	0	54	0	0	0	999	999	2	1	0	3	3	3	2	2009-01-01	2009	2	0	4	Depression	1	0	0	0	1	1	2	2	2	3059	1	1	3	1	2	06-Oct-2011	103	4	4	5	5	5	1	2	0	0	0	1	1
150	1	50	0	0	3	1	999	2	1	999	1	1	0	0	1989-01-01	1989	23	4	1	999	1	0	0	0	0	0	2	2	2	2062	0	1	2	1	12	11-Oct-2011	104	3	4	1	3	2	0	1	0	1	2	1	0
98	1	57	0	0	3	2	999	2	1	0	2	2	0	0	2011-01-01	2011	1	0	1	999	1	0	2	2	3	3	2	2	2	2020	0	1	2	0	18	18-Oct-2011	105	1	1	1	3	1	99	3	3	1	3	1	3
140	1	51	0	0	3	1	1	2	1	1	2	2	1	2	2005-01-01	2005	7	1	1	999	1	0	99	0	99	0	0	2	2	2052	0	1	3	1	1	19-Oct-2011	106	4	5	5	5	5	1	2	0	2	0	2	1
63	1	59	0	0	3	3	0	2	1	0	2	2	1	0	2010-01-01	2010	2	0	2	Schmerzen	1	0	2	2	999	999	2	0	1	2005	0	1	3	1	8	17-Oct-2011	107	3	3	4	3	4	0	2	3	2	3	1	1
55	0	56	0	0	1	2	999	0	2	0	2	2	1	3	2011-01-04	2011	1	0	4	Epilepsie in Dösen während Schulzeit	1	0	0	0	1	0	0	0	1	3048	0	2	2	1	7	2011-11-02	108	3	2	5	4	4	0	1	0	0	0	0	0
83	1	51	0	0	3	3	999	2	1	0	2	2	1	6	1902-09-25	99	99	99	1	999	1	0	0	2	0	3	99	0	1	2015	0	2	3	2	1	2011-11-14	109	4	5	5	5	5	1	2	0	2	0	2	1
89	0	57	0	0	0	0	999	2	1	999	2	2	1	1	2008-01-01	2008	4	0	1	999	1	0	0	0	2	0	2	0	0	2032	0	2	3	1	8	2011-11-23	110	3	3	2	3	3	0	1	3	1	0	1	1
149	0	54	0	0	0	1	999	1	1	999	2	2	1	1	2005-01-01	2005	7	1	1	999	1	0	0	0	0	0	2	2	2	2061	0	2	3	1	7	02-Dec-2011	112	3	1	5	5	4	0	2	3	2	0	0	0
51	1	55	0	0	3	3	999	2	1	999	2	2	1	2	1995-01-01	1995	17	3	1	999	1	0	2	2	3	3	0	2	2	3044	1	2	4	2	9	08-Dec-2011	113	3	4	3	2	4	0	1	0	2	0	2	1
91	1	54	0	0	3	2	999	2	1	999	2	2	1	1	2004-01-01	2004	8	1	1	999	1	0	0	0	2	0	2	2	1	2034	0	2	3	1	5	14-Dec-2011	114	4	4	4	4	4	1	2	1	1	3	1	2
148	1	51	0	0	3	0	999	2	1	999	1	1	1	0	1998-01-01	1998	14	2	1	999	1	0	2	2	3	3	2	2	2	2060	0	2	2	0	10	14-Dec-2011	115	3	3	2	4	3	0	0	0	0	0	0	0
69	0	58	0	0	3	1	0	2	1	999	3	3	3	2	2003-01-01	2003	9	1	1	999	1	0	0	99	0	99	2	2	2	2026	0	2	2	1	8	14-Dec-2011	116	4	2	4	3	4	0	3	3	1	3	0	0
42	1	57	0	0	3	2	999	2	1	0	2	2	1	2	1990-01-11	1990	22	4	3	Gelenke	1	0	99	2	99	3	2	2	2	3026	1	2	4	2	13	2011-11-02	119	4	3	2	1	2	0	1	0	2	0	0	0
147	1	54	0	0	3	1	999	2	1	999	2	2	1	99	01-Oct-2010	2010	2	0	1	999	1	0	2	2	3	3	2	2	2	2059	0	3	3	1	9	2012-01-18	120	3	4	4	4	1	2	0	0	0	0	2	2
185	0	56	0	0	3	2	2	2	1	999	1	1	3	5	1998-01-01	1998	14	2	4	Burn Out	0	0	2	0	3	0	0	0	1	3072	0	0	1	2	5	2012-02-01	121	4	3	5	4	4	0	0	0	1	0	1	2
52	0	55	0	0	3	1	999	2	1	999	1	1	2	2	01-May-2009	2009	3	0	2	Alkoholentzug	1	0	0	0	0	0	0	2	2	3045	0	1	3	1	5	2012-02-21	122	4	3	3	5	5	0	2	0	0	0	0	0
6	1	58	0	0	3	2	0	2	1	0	3	3	3	5	2010-01-01	2010	2	0	1	999	1	0	2	2	3	3	2	2	2	1007	0	3	2	1	19	2012-02-27	123	2	1	1	1	1	0	1	0	2	0	0	0
4	1	56	0	0	1	2	0	0	2	0	5	99	0	0	1990-01-01	1990	22	4	1	999	1	0	2	0	3	0	2	2	2	1005	0	3	4	3	5	2012-02-24	124	4	4	4	4	4	0	2	0	1	0	1	1
243	1	57	0	0	4	4	999	0	2	0	4	1	99	8	1992-01-01	1992	20	4	1	999	1	1	2	2	3	3	2	0	1	1067	0	3	4	3	4	2012-02-22	125	4	4	4	4	5	2	1	0	2	0	2	1
242	1	52	1	1	3	2	999	2	1	1	3	3	3	5	1998-01-01	1998	14	2	1	999	1	0	2	2	3	3	2	2	2	1061	0	2	2	0	19	2012-02-22	126	2	1	2	0	1	0	1	0	1	0	0	0
15	0	58	0	0	3	0	0	2	1	0	3	3	3	5	2005-01-01	2005	7	1	1	999	1	0	1	0	2	0	0	2	2	1011	0	2	2	1	17	05-Mar-2012	127	1	1	2	3	1	0	0	3	0	0	0	0
2	1	52	0	0	3	3	0	1	1	0	2	2	1	2	1993-01-09	1993	19	3	1	999	1	0	2	2	3	3	2	2	2	1003	0	3	3	1	15	2012-02-23	128	2	2	1	4	1	2	1	0	1	0	1	0
201	1	50	0	0	0	0	999	2	1	999	2	2	1	5	2010-01-05	2010	2	0	2	999	1	1	1	999	999	999	2	2	2	1025	0	3	4	2	5	2012-02-28	129	4	4	4	4	4	2	0	0	1	0	2	0
223	1	56	0	0	3	5	1	2	1	2	5	99	1	2	1991-01-01	1991	21	4	1	999	1	0	0	0	2	0	2	2	2	1030	0	3	2	1	16	2012-02-29	130	1	5	0	1	2	0	0	0	1	0	2	0
156	1	51	0	0	0	1	999	2	1	999	2	2	1	1	1985-01-01	1985	27	4	1	999	1	0	1	2	2	3	2	2	2	2068	0	1	4	2	1	27-Mar-2012	131	4	5	5	5	5	0	2	0	0	0	1	0
218	1	52	0	0	3	1	999	2	1	999	4	1	1	2	2005-01-11	2005	7	1	1	999	1	0	1	0	2	0	2	2	2	1026	0	1	3	1	4	20-Mar-2012	132	5	2	5	5	4	0	2	2	2	0	1	0
139	0	53	0	0	3	1	0	2	1	0	1	1	1	1	2002-01-01	2002	10	2	1	999	1	0	2	2	3	3	2	2	2	2051	0	2	4	2	12	20-Mar-2012	133	2	2	2	3	2	0	1	3	2	0	3	1
21	1	52	0	0	3	1	0	2	1	0	2	2	1	2	1994-04-01	1994	18	3	4	Arbeitsunfall - bei Glatteis ausgerutscht (Kniescheibe)	1	0	2	2	3	3	2	2	2	3004	1	1	3	1	13	21-Mar-2012	134	2	3	2	2	3	0	0	0	2	0	0	0
3	1	52	0	0	3	1	0	2	1	0	2	2	1	0	2000-01-01	2000	12	2	1	999	1	0	1	0	2	0	2	0	0	1004	0	2	3	2	5	08-Mar-2012	135	4	3	5	4	4	1	1	1	1	0	2	1
167	0	57	0	0	0	0	999	2	1	999	3	3	3	4	1990-01-01	1990	22	4	1	999	99	0	1	0	2	0	2	2	2	2078	0	0	2	1	6	26-Mar-2012	136	4	4	4	4	3	1	1	0	1	0	1	1
47	1	56	0	0	3	3	0	2	2	0	3	3	1	2	2008-01-01	1990	22	4	1	999	1	0	1	2	2	3	2	2	2	1016	0	0	3	1	1	28-Mar-2012	137	5	4	5	5	5	0	2	0	1	0	1	0
35	1	50	0	0	3	1	999	2	1	0	2	2	1	2	2008-01-05	2008	4	0	1	999	1	0	2	2	3	3	0	2	2	3019	0	2	2	2	10	2011-07-26	138	2	4	2	4	3	0	2	0	2	0	1	1
209	1	50	0	0	3	4	1	2	1	1	1	1	1	6	1902-09-25	99	99	99	1	999	1	0	1	0	2	0	2	2	2	2091	0	3	3	1	11	2012-04-12	139	4	4	2	2	2	1	2	1	2	1	2	2
195	0	51	0	0	2	1	999	1	1	999	0	1	4	2	1991-01-01	1991	21	4	1	999	1	0	2	2	3	3	2	2	2	1019	0	3	3	2	14	03-May-2012	142	4	3	2	1	1	0	1	3	1	0	1	0
74	1	53	0	0	0	2	0	2	1	1	2	2	1	2	2006-01-01	2006	6	1	1	999	1	0	2	2	3	3	2	2	2	2002	0	2	3	2	24	24-Mar-2012	141	1	1	2	1	0	0	1	1	1	1	0	0
12	0	51	0	0	0	2	0	2	1	0	2	2	1	2	1997-01-01	1997	15	3	1	999	1	0	2	2	3	3	2	2	2	1015	0	3	2	2	12	09-May-2012	143	1	1	4	4	3	0	2	0	1	0	1	0
108	0	56	0	0	1	1	999	0	2	999	2	2	1	2	2002-01-01	2002	10	2	1	999	0	2	2	0	3	0	1	2	2	1050	0	1	4	1	8	2012-04-18	144	2	4	3	4	4	1	1	0	2	0	0	0
18	0	54	0	0	0	1	999	2	1	0	2	2	1	1	2006-01-01	2006	6	1	1	999	1	0	2	2	3	3	0	2	2	3002	0	1	3	1	9	10-May-2012	146	3	3	3	4	3	0	2	0	1	0	1	0
144	0	51	0	0	3	0	0	2	1	0	2	2	1	0	2006-01-01	2006	6	1	1	999	1	0	2	0	3	0	2	2	2	2056	0	0	3	1	5	07-May-2012	147	4	5	4	4	3	0	1	0	1	0	0	0
29	1	54	0	0	0	1	999	1	1	999	2	2	1	2	2010-01-10	2010	2	0	2	Burnout, Krankenhauskeime	1	1	1	0	2	0	2	2	2	3013	0	2	4	1	3	02-May-2012	148	4	5	4	5	4	99	2	3	2	3	1	1
17	1	56	3	1	1	2	0	0	2	0	2	2	3	2	2000-01-09	2000	12	2	1	999	1	0	0	99	0	3	2	0	1	3001	1	2	2	2	11	2012-02-16	150	3	3	1	4	3	0	1	0	1	0	2	1
78	0	51	0	0	1	999	999	0	2	999	2	2	1	2	1902-09-25	99	99	99	4	Bandscheibe	0	0	0	2	0	3	2	2	2	3040	1	2	4	3	10	2012-02-28	151	4	4	3	3	1	1	1	0	1	1	2	1
71	1	56	0	0	3	2	0	2	1	0	2	2	1	1	2007-01-01	2007	5	1	1	999	1	0	0	2	2	3	2	2	1	2025	0	2	4	3	9	13-Mar-2012	152	2	4	3	4	3	0	0	0	0	0	0	0
87	1	54	0	0	1	2	999	0	1	999	2	2	1	0	2004-01-01	2004	8	1	1	999	1	0	2	2	3	3	2	2	2	2030	0	2	3	1	12	2012-02-27	153	2	2	3	3	3	0	1	0	1	0	1	1
44	1	57	0	0	0	999	999	2	1	999	2	2	1	2	1991-01-01	1991	21	4	1	999	1	0	2	2	3	3	2	2	2	3028	1	0	3	0	8	2012-02-22	154	3	3	3	5	3	0	1	0	0	0	0	0
194	0	53	0	0	0	0	999	1	1	999	3	3	3	2	1999-01-01	1999	13	2	1	999	1	0	0	2	0	3	0	2	2	1018	0	3	3	0	6	09-Mar-2012	155	5	3	4	4	3	0	1	0	1	0	1	0
166	1	58	0	0	3	5	0	2	1	999	1	1	1	2	1990-01-01	1990	22	4	1	999	1	0	2	2	3	3	2	2	2	2077	0	2	5	3	6	2012-01-23	156	4	4	5	3	3	99	2	3	2	3	2	3
8	1	53	1	1	0	1	0	1	1	0	2	2	3	2	2001-01-01	2001	11	2	1	999	1	0	1	2	0	3	2	2	2	1009	0	3	4	2	7	13-Mar-2012	158	4	4	3	3	4	99	0	3	1	3	3	3
11	1	51	0	0	3	3	1	2	2	1	2	2	1	2	1991-01-01	1991	21	4	1	999	1	0	2	2	3	3	2	2	2	1014	0	3	2	1	3	19-Mar-2012	161	4	4	5	5	4	0	1	0	0	0	1	0
19	0	50	0	0	3	2	1	2	2	0	2	2	1	2	2009-01-01	2009	3	0	1	999	1	4	1	0	2	0	0	2	2	1001	0	2	4	1	5	16-Mar-2012	162	4	4	4	4	4	0	1	0	2	0	1	0
10	1	53	0	0	3	1	0	2	1	0	2	2	1	2	1991-01-06	1991	21	4	1	999	1	0	0	2	2	3	2	2	2	1013	0	0	3	2	3	12-Mar-2012	163	4	4	5	5	4	2	2	0	2	0	1	1
5	1	53	0	0	3	3	1	0	1	1	2	2	1	2	2000-01-01	2000	12	2	1	999	1	0	0	2	1	3	2	2	2	1006	0	0	4	1	5	06-Mar-2012	164	4	4	4	4	4	0	0	0	0	0	0	0
23	0	50	0	0	0	0	0	2	1	0	2	2	1	0	2001-01-07	2001	11	2	4	psych. Erkrankung	0	0	2	0	3	0	99	0	0	3006	1	3	1	1	22	15-Mar-2012	165	0	1	1	0	1	0	0	0	1	0	0	0
7	0	51	0	0	3	1	0	2	1	0	5	99	4	0	1990-01-01	1990	22	4	1	999	1	0	0	2	2	3	0	2	2	1008	0	3	3	1	0	07-Mar-2012	166	5	5	5	5	5	1	1	3	1	0	1	1
31	0	58	0	0	3	2	999	2	1	999	2	2	1	1	1981-01-01	1981	31	4	1	999	0	0	0	0	0	0	0	0	0	3015	0	0	2	2	1	22-Mar-2012	168	4	5	5	5	5	0	1	0	2	1	1	1
182	1	55	0	0	1	4	999	1	3	999	1	1	1	1	2005-01-01	2005	7	1	3	Lendenwirbel "verknakst", ausgestrahlt bis Nakcenwirbel	1	1	0	2	0	3	2	2	2	3078	1	0	3	0	5	21-Mar-2012	169	2	4	5	4	5	0	2	0	3	0	1	0
16	0	56	0	0	3	3	1	2	1	1	5	99	1	2	2002-01-01	2002	10	2	1	999	1	0	2	2	3	3	2	2	2	1012	0	2	2	0	17	2012-04-04	170	2	1	2	1	2	0	1	0	1	0	1	1
198	1	58	0	0	3	1	999	2	1	999	2	2	3	2	2006-01-01	2006	6	1	1	999	1	0	1	2	2	3	2	2	2	1022	0	2	4	3	9	30-Mar-2012	171	2	3	4	4	3	2	2	3	2	3	2	1
49	1	52	0	0	3	1	999	2	2	999	2	2	1	2	2010-01-08	2010	2	0	1	999	1	0	2	2	3	3	2	0	0	3042	0	3	1	0	4	20-Mar-2012	172	4	3	5	4	5	0	0	0	0	0	1	0
30	1	50	0	0	3	2	999	2	1	999	1	1	1	1	1991-01-01	1991	21	4	2	wg. Blutdruck	1	0	2	2	3	3	2	2	2	3014	1	2	4	2	13	1902-09-25	173	0	4	2	5	1	0	2	0	0	0	1	2
115	1	56	0	0	3	2	999	2	1	999	2	2	2	3	2011-01-01	2011	1	0	2	Psycho - möchte nicht auf Frage eingehen	1	0	0	0	1	0	0	2	2	3058	1	2	2	1	11	2012-04-03	174	2	4	3	4	1	1	1	0	1	0	0	0
28	0	62	0	0	3	999	999	2	1	999	2	2	1	2	2011-01-10	2011	1	0	3	Schlaganfall	1	0	0	2	0	3	2	2	2	3012	0	1	2	0	8	2012-04-24	175	4	4	3	2	4	0	0	0	1	1	0	0
105	0	50	0	0	3	1	1	2	1	999	1	1	1	2	2008-01-01	2008	4	0	1	999	1	0	0	2	0	3	2	0	0	1046	0	0	4	3	0	15-Mar-2012	177	5	5	5	5	5	1	1	3	0	0	0	0
172	1	57	0	0	0	1	0	2	1	0	2	2	1	1	1995-01-01	1995	17	3	1	999	1	0	2	2	3	3	2	2	2	2083	0	0	4	3	5	02-May-2012	178	4	3	4	5	4	0	2	3	2	0	0	2
158	0	56	0	0	1	2	999	0	2	999	1	1	1	0	2008-01-01	2008	4	0	1	999	1	0	2	2	3	3	2	2	2	2070	0	2	3	1	6	07-May-2012	179	4	4	5	4	2	99	1	0	1	0	1	0
40	1	56	0	0	1	999	999	0	2	999	2	2	1	2	2009-01-11	2009	3	0	3	Gesichtsnervenlähmung	1	0	0	2	0	3	2	2	2	3024	1	3	2	0	16	15-May-2012	180	2	3	1	2	1	0	0	0	0	0	0	0
165	0	51	0	0	0	0	999	2	1	0	4	1	1	1	2001-01-01	2001	11	2	1	999	1	0	2	2	3	3	1	2	2	2076	1	0	5	3	1	10-May-2012	182	5	4	5	5	5	2	1	0	3	0	0	1
77	0	55	0	0	1	2	999	0	2	999	1	1	1	1	1902-09-25	99	99	99	1	999	1	0	2	2	3	3	0	2	2	3039	1	1	3	0	8	15-May-2012	183	4	3	3	4	3	1	1	3	1	0	1	1
136	1	50	0	0	0	1	0	2	2	0	1	1	1	1	1989-01-01	1989	23	4	1	999	1	0	2	2	3	3	2	2	2	2046	0	1	2	0	10	14-May-2012	184	1	4	4	4	2	0	1	0	1	3	1	0
86	1	54	0	0	5	1	999	2	2	0	2	2	1	1	1989-01-01	1989	23	4	1	999	1	0	2	0	3	0	0	2	2	2029	0	1	3	1	7	14-May-2012	185	4	3	4	4	3	0	2	0	1	0	2	0
61	0	53	0	0	1	1	999	0	2	999	2	2	1	0	2011-01-09	2011	1	0	3	Depression	1	0	1	2	0	3	2	0	0	3037	0	1	3	0	11	03-May-2012	186	2	2	5	2	3	0	1	0	1	1	0	1
117	0	58	0	0	1	1	999	0	2	999	2	2	1	1	2001-01-12	2001	11	2	2	Nierenkolik	1	0	2	2	3	3	2	2	2	3060	0	2	4	2	1	16-May-2012	187	5	5	5	5	4	1	2	0	2	0	1	1
196	1	57	0	0	2	2	999	2	1	999	5	99	1	3	2005-01-01	2005	7	1	1	999	0	1	2	2	3	3	2	2	2	1020	0	2	4	1	5	2012-06-05	188	4	5	4	4	3	0	2	0	2	0	0	0
76	0	53	0	0	0	999	999	2	1	999	2	2	1	2	2007-01-05	2007	5	1	3	alkoholbedingte Gelbsucht	1	0	0	0	0	0	0	2	2	3038	0	1	3	2	8	23-May-2012	189	4	5	1	5	2	1	2	0	1	0	1	0
1	0	57	0	0	0	1	0	2	1	0	2	2	1	2	1995-01-01	1995	17	3	0	Wollte nicht unter diesen Umständen arbeiten, Angst vor Angeboten	1	0	2	2	3	3	2	2	99	1002	0	2	3	1	14	2012-06-21	191	1	1	4	1	4	0	1	3	1	3	1	3
132	1	51	0	0	3	2	0	2	1	0	3	3	3	3	2003-01-01	2003	9	1	1	999	1	0	2	2	3	3	2	2	2	2042	0	2	2	1	13	08-May-2012	192	2	4	1	5	0	0	1	0	1	1	2	0
127	0	57	0	0	3	1	999	2	1	999	3	3	1	2	2011-01-01	2011	1	0	2	umfallen	1	1	0	2	3	3	0	2	2	3071	0	0	2	1	15	2012-07-04	193	2	1	2	2	3	1	1	0	1	0	0	0
163	0	50	0	0	0	999	999	2	1	999	2	2	1	5	2008-01-01	2008	4	0	2	999	1	1	2	2	3	3	2	2	2	2074	0	0	4	3	13	2012-07-16	194	2	3	3	1	3	1	1	3	1	3	0	1
205	1	52	0	0	1	3	999	0	2	1	2	2	1	5	1991-01-01	1991	21	4	1	999	1	0	2	2	3	3	2	0	1	1059	0	2	2	1	13	2012-07-12	195	2	2	2	3	3	0	1	2	0	0	1	0
129	1	57	0	0	3	2	999	1	2	0	1	1	1	0	2006-01-01	2006	6	1	1	999	1	0	2	2	3	3	2	2	2	2039	0	2	4	2	4	2012-07-11	196	4	4	3	5	5	0	1	3	2	3	3	1
220	1	51	0	0	3	0	999	2	1	999	2	2	1	2	2009-01-01	2009	3	0	1	999	1	0	2	0	99	99	2	0	0	1028	0	3	4	2	8	2012-07-18	197	5	3	3	4	2	1	2	0	2	0	1	1
128	1	58	0	0	3	2	0	1	2	0	2	2	1	1	2009-01-01	2009	3	0	0	999	1	0	2	2	3	3	2	2	2	2038	0	3	4	3	16	2012-08-14	198	1	1	2	4	1	0	1	0	2	0	0	0
178	1	56	0	0	3	1	999	2	1	999	2	2	3	2	1994-01-01	1994	18	3	1	999	1	0	2	2	3	3	2	2	2	1053	0	0	3	4	10	2012-07-25	199	4	3	4	3	1	1	2	0	2	1	3	3
193	1	56	0	0	3	2	999	2	1	999	2	2	1	5	1999-01-01	1999	13	2	1	999	1	0	2	2	3	3	2	2	2	1017	0	2	3	2	5	31-May-2012	200	3	4	4	4	5	1	1	0	0	0	1	1
82	0	58	0	0	0	0	999	1	1	999	3	3	3	4	1995-01-01	1995	17	3	2	999	1	0	2	2	3	3	2	2	2	2014	0	0	3	2	6	2012-06-13	201	4	4	4	3	4	1	1	3	2	0	1	1
217	0	52	0	0	1	5	999	0	2	3	5	99	1	2	2001-01-01	2001	11	2	1	999	1	0	0	2	2	3	1	2	2	1038	0	1	3	0	9	30-May-2012	202	4	3	2	4	3	1	1	3	1	3	1	0
88	0	55	0	0	0	0	999	2	1	999	2	2	1	3	2007-01-01	2007	5	1	1	999	1	0	2	2	3	3	2	2	2	2031	0	3	3	1	5	24-May-2012	203	4	4	4	4	4	0	0	0	1	0	0	0
22	1	51	0	0	3	2	0	2	1	0	2	2	1	0	2001-01-03	2001	11	2	1	999	1	0	0	2	1	3	2	0	1	3005	1	1	3	2	3	29-May-2012	204	4	4	4	5	5	1	1	0	2	0	0	1
43	1	57	0	0	1	5	999	0	2	0	3	3	1	0	2012-01-04	2012	1	0	3	Klinikaufenthalt 12 Wo, Burnout	1	0	0	0	2	0	2	2	2	3027	1	1	2	1	16	30-May-2012	205	2	2	2	1	2	0	2	0	2	0	2	0
164	0	50	0	0	1	0	999	0	2	999	2	2	1	1	2001-01-01	2001	11	2	1	999	1	0	2	0	3	0	0	2	2	2075	0	1	4	2	5	2012-07-09	207	4	3	4	4	5	1	0	3	0	0	0	0
157	0	57	0	0	2	1	999	2	1	999	3	3	3	2	1994-01-01	1994	18	3	1	999	1	0	2	2	3	3	2	2	2	2069	0	1	3	2	5	2012-07-11	208	4	3	5	4	4	0	1	0	2	0	0	0
211	0	58	0	0	2	2	999	2	1	999	5	99	1	2	2003-01-10	2003	9	1	1	999	1	0	0	0	1	0	1	2	2	1051	0	3	2	0	9	2012-07-13	209	4	4	3	4	1	0	1	0	0	0	0	0
38	0	54	0	0	3	2	999	0	1	999	2	2	3	2	1996-01-01	1996	16	3	4	999	0	0	2	2	3	3	0	2	2	3022	0	3	2	0	7	2012-06-27	210	4	3	3	4	4	0	1	0	0	2	0	0
200	1	52	0	0	1	2	999	0	2	999	2	2	1	5	2009-01-01	2009	3	0	1	999	1	1	2	2	3	3	2	2	2	1024	0	3	3	0	9	31-May-2012	211	3	3	3	4	3	0	1	0	0	0	1	0
95	1	52	0	0	3	1	0	1	2	0	1	1	1	0	2003-01-01	2003	9	1	1	999	1	0	1	0	0	99	2	2	2	2017	0	2	2	1	7	2012-07-23	212	4	3	4	4	3	0	0	1	0	0	0	1
90	0	53	0	0	0	2	0	2	1	0	1	1	1	0	1991-01-01	1991	21	4	1	999	0	0	99	0	99	0	1	2	2	2033	1	0	4	2	3	2012-07-30	213	4	4	5	5	4	0	2	0	2	0	1	0
80	1	51	0	0	0	2	0	2	1	1	2	2	1	1	1992-01-01	1992	20	4	1	999	1	0	2	2	3	3	2	2	2	2012	0	2	3	1	4	2012-07-26	215	4	5	4	4	4	1	1	3	1	3	1	99
230	1	52	0	0	0	3	999	1	3	999	5	99	1	2	1992-01-01	1992	20	4	1	999	1	0	2	2	3	3	2	2	2	1052	0	0	4	4	7	2012-07-31	216	4	4	5	5	4	0	2	0	2	0	0	0
161	0	54	0	0	0	0	999	2	1	0	2	2	1	1	1990-01-01	1990	22	4	1	999	1	0	0	0	0	1	2	2	2	2073	0	1	3	2	2	2012-07-30	217	5	4	5	4	5	0	0	3	1	3	2	1
168	1	54	0	0	2	1	0	2	1	0	1	1	0	0	2005-01-01	2005	7	1	1	999	1	0	0	2	0	3	2	2	2	2079	0	2	3	1	2	2012-07-31	218	4	4	5	5	5	2	1	0	2	0	1	1
208	1	58	0	0	3	1	0	1	1	0	2	2	1	2	2010-01-01	2010	2	0	2	999	1	0	0	3	0	99	2	2	2	2049	0	3	4	3	2	2012-08-23	219	4	5	5	4	5	2	2	0	1	0	1	0
210	1	53	0	0	1	2	999	0	3	999	5	99	0	2	1995-01-01	1995	17	3	1	999	1	0	2	2	3	3	2	2	2	1055	0	2	3	2	5	2012-08-02	220	4	4	4	4	4	0	1	0	1	0	1	0
175	1	51	1	1	3	1	999	2	1	999	3	3	3	2	1997-01-01	1997	15	3	1	999	1	0	1	2	1	3	2	2	2	1040	0	0	4	3	6	2012-08-10	221	4	4	5	4	2	0	2	0	2	2	0	0
187	1	59	0	0	3	2	999	2	1	999	0	1	1	0	1989-01-01	1989	23	4	0	Einweisg. in Psychiatr. nach Suizidversuch	0	0	0	0	0	0	2	0	0	3068	0	1	2	1	16	2012-07-19	222	1	2	1	1	4	0	0	0	2	0	0	0
107	0	50	0	0	0	0	999	2	1	999	5	99	1	2	2010-01-01	2010	2	0	1	999	1	0	2	2	3	3	2	2	2	1049	0	1	3	0	18	2012-09-07	223	2	1	2	1	1	0	0	0	0	0	0	0
179	0	52	0	0	3	1	999	2	1	999	3	3	3	2	1992-01-01	1992	20	4	1	50Prozent Schwerbehinderung durch Alkohol	0	0	0	0	0	0	1	2	2	1058	0	3	2	3	10	2012-08-22	224	2	3	3	3	4	0	2	0	2	0	0	1
152	1	51	0	99	3	1	999	2	999	999	2	2	1	1	2009-01-01	2009	3	0	1	999	1	2	0	2	2	3	2	2	2	2064	0	0	3	1	4	2012-08-22	225	4	4	4	5	4	0	2	0	0	1	1	0
111	1	56	0	0	0	1	999	2	1	999	2	2	1	2	2010-07-01	2010	2	0	1	999	1	0	2	2	3	3	2	2	2	3054	0	2	3	1	6	2012-07-18	226	4	4	4	4	3	1	1	0	2	0	2	1
104	0	53	0	0	0	0	999	2	1	999	5	99	1	2	1994-01-01	1994	18	3	1	999	1	0	2	2	3	3	2	2	2	1045	0	3	3	2	10	2012-09-14	227	3	5	2	4	1	0	1	3	1	0	0	1
103	1	53	0	0	3	7	999	99	2	999	5	99	1	2	1989-01-01	1989	23	4	1	999	0	0	2	2	3	3	2	2	2	1044	0	0	2	1	7	2012-08-15	229	4	4	4	5	1	0	1	0	0	0	1	0
67	1	59	0	0	3	2	0	2	1	999	1	1	1	0	2011-01-01	2011	1	0	1	999	1	0	2	2	3	3	2	2	2	2009	0	2	3	1	12	17-Oct-2012	230	3	4	4	1	1	0	0	0	2	0	0	0
225	1	56	0	0	3	0	999	1	1	999	2	2	3	5	2011-01-12	2011	1	0	1	999	1	0	2	2	3	3	2	2	2	1032	0	0	5	1	9	11-Oct-2012	231	3	3	3	3	4	1	1	0	2	0	1	1
114	1	51	0	0	3	2	999	2	1	999	2	2	1	0	2009-02-01	2009	3	0	2	Tagesklinik	1	0	2	0	3	0	2	2	2	3057	0	2	3	1	6	2012-09-28	232	4	4	3	4	4	0	2	0	1	0	2	0
233	1	50	0	0	4	1	999	0	2	999	2	2	1	2	2011-01-01	2011	1	0	1	999	0	0	2	2	3	3	2	2	2	1054	0	0	2	2	5	2012-11-14	233	4	3	4	5	4	0	2	0	2	0	0	0
159	0	59	0	0	99	1	999	2	1	0	2	2	1	0	2006-01-01	2006	6	1	1	999	1	0	0	0	2	0	2	2	2	2071	0	1	3	1	3	2012-11-13	235	999	999	999	999	999	0	0	3	0	0	1	0
216	1	59	0	0	3	2	999	2	1	999	5	99	1	2	2006-01-10	2006	6	1	1	999	1	0	2	2	3	3	2	2	2	1035	0	3	3	1	4	2012-11-20	236	4	4	5	4	4	0	2	0	2	0	1	0
227	0	52	2	1	3	2	999	2	1	999	3	3	3	5	2001-01-06	2001	11	2	1	999	1	0	0	0	2	0	2	2	2	1043	0	2	4	1	8	2012-11-28	237	3	3	4	4	3	0	0	0	0	3	1	0
232	0	50	0	0	1	1	999	0	2	999	2	2	1	2	2009-01-10	2009	3	0	1	999	1	0	1	0	2	0	0	2	2	1057	0	2	99	2	2	05-Dec-2012	238	4	5	4	5	5	2	1	0	1	0	2	2
133	1	53	0	0	3	0	999	1	1	0	2	2	0	0	1990-01-01	1990	22	4	1	999	1	0	0	2	0	3	2	0	1	2043	0	2	3	1	9	04-Dec-2012	239	2	3	4	4	3	0	1	0	2	0	2	0
181	0	53	0	0	3	2	999	1	1	999	3	3	3	2	1999-01-01	1999	13	2	3	Magendurchbruch 1982	1	0	0	2	0	3	2	2	2	3073	0	3	3	1	10	2012-11-01	242	4	2	4	5	0	1	1	0	2	0	0	0
229	1	53	0	0	0	2	999	2	1	999	2	2	1	2	2004-01-07	2004	8	1	1	999	1	0	2	2	3	3	2	2	2	1066	0	3	3	3	12	19-Dec-2012	243	3	2	2	4	2	0	2	0	2	0	1	1
171	1	55	0	0	0	1	1	2	1	1	2	2	1	1	1998-01-01	1998	14	2	1	999	1	0	0	2	0	3	2	2	2	2082	0	1	3	2	1	13-Dec-2012	244	5	4	5	5	5	2	2	0	1	0	1	0
202	0	53	0	0	3	2	0	1	1	999	2	2	2	1	2009-01-01	2009	3	0	1	999	1	0	2	2	3	3	2	2	2	2087	0	2	3	1	999	2013-01-16	245	3	2	2	3	3	99	1	3	1	3	3	1
231	0	54	0	0	3	2	999	2	1	999	2	2	1	2	2000-01-01	2000	12	2	1	999	1	0	0	2	0	2	2	2	2	1069	0	1	4	1	1	2013-01-03	246	5	5	5	4	5	1	1	0	2	0	1	0
176	0	52	0	0	4	2	999	0	2	1	2	2	1	2	2011-01-05	2011	1	0	1	999	1	2	2	1	3	0	0	2	2	1064	0	3	3	0	18	2013-01-16	247	1	2	1	1	2	0	1	3	0	0	0	0
162	0	56	0	0	3	2	0	2	1	0	1	1	1	0	1999-01-01	1999	13	2	1	999	1	0	2	0	3	0	1	0	0	2086	0	0	4	0	0	2013-01-15	248	5	5	5	5	5	1	2	0	2	0	1	1
213	1	53	0	0	3	1	999	2	1	999	3	3	3	2	2010-01-06	2010	2	0	1	999	1	0	0	2	0	3	2	2	2	1063	0	2	4	2	10	2013-01-24	249	3	3	3	3	3	0	1	1	1	0	0	0
177	1	54	1	1	3	2	999	2	1	999	3	3	3	2	2011-01-03	2011	1	0	1	999	1	0	2	2	3	3	2	2	2	1065	0	3	2	0	16	2013-01-22	250	1	1	1	1	0	0	0	0	0	0	0	0
102	1	57	0	0	1	1	999	0	2	999	5	99	1	2	1997-01-01	1997	15	3	1	999	1	0	2	2	3	3	2	2	2	1042	0	3	2	1	10	2012-08-10	251	4	3	4	3	1	1	1	0	0	0	1	0
138	0	50	0	0	0	0	999	2	1	999	2	2	1	1	2004-01-01	2004	8	1	1	999	1	0	2	0	3	0	1	0	0	2048	0	2	2	0	11	2012-08-13	252	3	3	2	3	3	0	0	0	0	0	0	0
224	0	55	0	0	0	0	999	2	2	999	2	2	1	1	2005-01-01	2005	7	1	1	999	1	4	0	0	1	0	2	2	2	1031	0	3	2	1	19	2012-08-09	254	1	1	2	1	1	0	1	3	0	0	1	0
70	0	53	0	0	3	7	1	2	1	999	2	2	1	1	2004-01-01	2004	8	1	1	999	1	0	0	99	0	99	2	0	1	2027	0	0	2	1	7	2012-08-01	255	4	4	3	4	3	1	2	3	1	3	3	3
143	1	54	0	0	3	3	0	2	1	2	2	2	1	1	2007-01-01	2007	5	1	1	999	1	0	2	2	3	3	2	2	2	2055	0	2	3	1	10	2012-08-07	256	4	2	4	1	4	1	2	0	2	0	1	0
186	1	55	0	0	3	1	999	2	1	999	1	1	1	0	1996-01-01	1996	16	3	1	999	1	0	0	2	1	3	2	2	2	3031	1	2	3	3	10	2012-06-13	257	3	4	3	1	4	0	2	1	2	3	2	1
207	0	57	0	0	1	1	999	0	2	0	2	2	1	3	2007-01-01	2007	5	1	1	999	1	0	2	2	3	3	2	2	2	2050	0	2	2	1	10	2012-08-15	258	4	3	4	3	1	1	0	0	1	0	1	0
214	1	52	0	0	3	2	999	1	1	1	2	2	1	2	1995-01-01	1995	17	3	1	999	1	0	0	2	2	3	1	2	2	1039	0	3	2	4	5	2012-08-22	259	4	5	2	5	4	1	1	0	1	2	2	1
125	0	54	0	0	0	999	999	2	1	999	2	2	1	0	2012-04-01	2012	1	0	2	Schulter-OP und Nierensteine	1	0	2	2	3	3	2	2	2	3069	0	2	4	3	4	2012-08-17	260	4	4	4	5	4	0	1	0	0	0	0	0
173	0	50	0	0	5	1	999	2	1	1	2	2	1	2	2008-01-01	2008	4	0	1	999	1	0	0	2	2	3	2	2	2	1034	0	2	3	2	5	2012-08-02	261	4	4	4	4	4	0	2	0	1	0	1	0
27	1	60	0	0	3	0	0	1	1	0	1	1	1	0	2001-01-01	2001	11	2	1	999	1	0	2	2	3	3	2	2	2	3011	0	1	3	1	9	2012-08-15	262	2	3	3	5	3	1	2	0	2	0	1	0
226	1	56	0	0	3	4	999	0	2	1	5	99	1	2	1993-01-07	1993	19	3	1	999	1	0	0	2	0	3	0	2	2	1033	0	3	1	0	8	2012-08-30	263	4	4	2	4	3	0	0	0	0	0	0	0
113	1	53	0	0	3	3	999	2	2	999	1	1	1	0	01-Dec-1999	1999	13	2	4	Gebärmutterhalskrebs	0	0	2	2	3	3	2	2	2	3056	0	2	3	1	14	2012-07-12	264	2	3	2	2	2	0	1	0	1	0	0	0
180	0	57	0	0	1	2	999	0	2	999	2	2	2	5	2009-01-01	2009	3	0	1	999	1	0	2	2	3	3	2	2	2	1056	0	3	2	4	20	2012-07-30	266	1	1	2	1	2	0	2	3	0	1	0	3
122	1	52	0	0	3	2	999	2	1	999	2	2	1	2	2008-01-07	2008	4	0	3	Gebärmutter herausoper. , Kniescheibe gebr.	1	0	1	2	0	3	2	2	2	3065	0	1	2	0	12	2012-08-31	267	3	3	2	2	3	0	1	0	1	0	0	0
135	0	59	0	0	0	999	999	2	1	999	1	1	0	0	2005-01-01	2005	7	1	1	999	1	0	2	2	3	3	1	2	2	2045	0	1	3	1	7	2012-09-18	268	4	4	5	1	4	1	0	0	1	0	0	1
119	1	61	0	0	3	2	999	2	1	999	5	99	1	0	2011-01-10	2011	1	0	2	Rückenabnutzung	1	0	2	2	3	3	2	2	2	3062	0	2	2	1	13	2012-07-18	269	2	1	3	4	2	0	1	0	2	0	0	0
222	0	53	0	0	1	4	999	1	2	999	2	2	1	2	1997-01-01	1997	15	3	1	999	1	0	2	0	3	0	0	2	2	1048	0	3	3	3	13	2012-09-05	270	4	4	2	1	1	1	2	3	2	0	1	0
142	1	55	0	0	99	2	0	2	1	0	1	1	1	0	2011-01-01	2011	1	0	1	999	1	0	0	2	2	3	2	2	2	2054	0	2	3	1	17	2012-08-08	271	1	2	1	3	1	0	1	0	1	0	1	0
60	1	55	0	0	1	3	999	0	2	999	2	2	1	0	2012-01-01	2012	1	0	1	999	1	0	1	2	0	3	2	2	2	3036	0	2	2	0	17	2012-08-22	272	1	2	1	2	2	0	0	0	0	0	0	0
120	0	56	0	0	3	0	999	2	1	999	2	2	1	0	2011-01-05	2011	1	0	1	999	1	0	2	2	3	3	2	2	2	3063	0	1	2	1	7	2012-07-11	273	4	1	5	4	4	1	0	0	0	0	0	0
215	1	51	0	0	3	1	999	2	1	999	2	2	1	2	1991-01-04	1991	21	4	1	999	1	0	2	2	3	3	2	2	2	1041	0	1	4	2	1	10-Oct-2012	274	4	5	5	5	5	0	1	0	1	0	1	1
123	1	54	0	0	1	5	1	0	3	999	1	1	1	99	1990-01-01	1990	22	4	2	Stress, Rücken	1	1	0	2	1	3	2	1	1	3066	0	3	3	2	3	2012-09-27	275	4	4	4	5	5	1	1	0	1	0	1	0
151	1	51	0	0	4	1	0	0	2	0	2	2	1	0	2007-01-01	2007	5	1	1	999	1	0	0	2	0	3	2	2	2	2063	0	1	3	1	4	22-Oct-2012	276	4	4	4	5	4	0	1	2	1	3	1	0
109	1	57	0	0	1	3	999	0	2	999	2	2	1	2	2009-01-01	2009	3	0	3	Lunge verletzt bei Gallen-OP	1	0	2	2	3	3	2	2	2	3052	0	2	1	0	16	2012-09-18	277	1	2	1	4	1	0	0	0	0	1	0	2
134	1	52	0	0	3	3	0	2	2	0	1	1	1	0	2010-01-01	2010	2	0	1	999	1	0	0	2	0	3	2	2	2	2044	0	1	2	0	4	23-Oct-2012	278	4	5	4	4	4	1	1	0	1	0	1	1
160	0	50	0	0	3	2	2	2	1	999	2	2	0	3	2009-01-01	2009	3	0	1	999	1	0	2	2	3	3	2	2	2	2072	0	0	3	1	3	2012-11-05	279	4	4	5	5	4	1	0	3	2	0	1	0
118	1	59	0	0	1	4	999	0	2	999	1	1	1	0	2005-01-01	2005	7	1	1	999	1	0	2	2	3	3	2	2	2	3061	0	3	4	0	21	2012-08-23	281	1	1	0	1	1	0	0	0	0	0	2	2
110	1	53	0	0	3	3	0	2	1	999	0	1	1	0	2012-01-01	2012	1	0	1	999	1	0	2	2	3	3	2	2	2	3053	0	2	3	0	8	2012-09-26	283	2	4	3	5	3	1	2	2	2	0	2	0
141	1	51	0	0	1	1	999	0	2	0	2	2	1	2	2008-01-01	2008	4	0	1	999	1	0	2	2	3	3	2	2	2	2053	0	2	2	0	11	2012-11-28	284	3	3	3	3	2	0	2	1	2	1	0	2
146	1	54	0	0	0	1	0	2	1	999	2	2	1	0	2010-01-01	2010	2	0	1	999	1	0	2	2	3	3	2	2	2	2058	0	2	3	1	6	2012-11-26	286	4	3	5	4	3	2	1	3	2	1	2	2
235	1	56	0	0	1	2	999	0	2	999	2	2	1	2	2012-01-03	2012	1	0	1	999	0	0	2	2	3	3	2	2	2	1037	0	3	3	2	13	04-Dec-2012	287	2	2	3	3	2	0	1	0	2	0	1	0
241	0	52	0	0	3	4	999	1	1	0	1	1	1	1	1902-09-25	99	99	99	1	999	1	0	2	3	3	99	0	2	2	2092	0	2	3	1	25	05-Dec-2012	288	0	0	0	0	0	0	1	3	1	0	0	1
112	1	55	1	1	3	1	999	2	1	999	2	2	3	2	2001-11-03	2001	11	2	1	999	1	1	1	2	2	3	0	2	2	3055	0	2	2	0	3	2012-11-07	289	3	5	5	5	4	0	0	0	1	0	2	1
121	1	53	1	1	2	5	1	2	1	1	3	3	1	0	2009-01-04	2009	3	0	2	Arthrose (OP, Nabelbruch)	1	1	2	2	3	3	2	2	2	3064	0	3	3	2	14	2012-11-06	290	2	2	4	1	2	0	1	0	3	0	1	1
190	0	54	0	0	3	1	999	2	1	0	3	3	1	2	2001-01-09	2001	11	2	3	Depression	0	0	0	0	2	0	0	0	1	3075	0	2	4	3	1	13-Dec-2012	292	5	5	5	5	4	2	1	0	1	0	1	0
238	1	51	0	0	0	5	1	2	1	1	1	1	1	0	1990-01-01	1990	22	4	0	999	1	0	0	3	0	99	2	2	2	2085	0	2	3	1	11	05-Dec-2012	293	1	1	4	4	4	0	1	0	1	0	0	0
191	1	57	0	0	2	1	999	2	2	999	2	2	3	2	1994-01-05	1994	18	3	1	999	1	0	2	2	3	3	2	2	2	3076	0	1	3	1	5	19-Dec-2012	294	4	4	4	4	4	2	2	0	2	0	1	0
244	1	50	0	0	3	3	999	2	1	999	2	2	1	2	2008-01-12	2008	4	0	1	999	1	0	0	2	0	99	2	2	2	1068	0	0	3	4	1	2013-01-17	295	5	5	5	5	4	0	2	0	1	3	1	0
204	0	50	0	0	3	1	999	2	1	999	2	2	1	3	2012-01-01	2012	1	0	1	999	1	0	2	2	3	3	2	2	2	2088	0	1	3	1	16	2013-01-16	296	3	1	3	1	1	0	1	0	2	0	1	0
189	0	53	0	0	3	1	999	1	1	999	2	2	1	2	2009-01-04	2009	3	0	4	Entzündg. mit Bein etc.	1	0	2	0	3	0	2	2	2	3079	0	1	4	3	12	2013-01-16	297	2	3	3	2	3	0	1	0	2	0	1	0
240	1	54	0	0	3	999	999	2	1	999	1	1	1	0	2011-01-01	2011	1	0	1	999	1	0	2	2	3	3	2	2	2	2084	0	1	3	1	1	2013-01-17	298	5	4	5	5	5	1	1	0	1	0	0	0
237	0	57	0	0	3	1	1	2	1	999	2	2	1	3	2009-01-04	2009	3	0	2	Arm gebrochen (gestolpert)	1	0	2	2	3	3	0	2	2	3074	0	1	3	2	7	18-Dec-2012	300	3	3	4	4	4	1	2	0	2	0	1	1
192	0	60	0	0	3	1	999	1	2	999	2	2	1	2	2010-01-01	2010	2	0	1	999	1	0	2	2	3	3	2	2	2	3077	0	1	4	1	4	2013-01-02	301	4	5	4	4	4	0	1	0	0	0	1	1
228	1	51	0	0	0	0	999	2	1	999	5	99	0	0	2011-01-09	2011	1	0	1	999	1	0	0	0	0	0	99	0	1	1070	0	3	4	2	5	2013-01-30	302	4	4	4	4	4	0	2	1	1	0	2	0
203	1	55	0	0	3	1	999	2	1	1	3	3	1	3	2004-01-01	2004	8	1	1	999	1	0	2	2	3	3	2	2	2	2089	0	0	3	1	5	2013-02-13	303	4	5	4	3	4	1	2	3	2	3	2	2
97	1	56	0	0	99	2	1	2	1	1	1	1	1	2	1996-01-01	1996	16	3	1	999	1	0	2	2	3	3	2	2	2	2019	0	0	2	1	5	18-Oct-2011	501	4	4	4	4	4	2	1	3	1	3	1	3
[truncated: 203 more columns]
